# Supplementary material for: Bacterial DNAemia in Alzheimer’s Disease and Mild Cognitive Impairment: Association with Cognitive Decline, Plasma BDNF Levels, and Inflammatory Response
Source: Int J Mol Sci. 2022 Dec 21;24(1):78. doi: 10.3390/ijms24010078 (PMC9820596; doi:10.3390/ijms24010078)
Supplement: Supplementary file 1 [file ijms-24-00078-s001.zip]

Archive with 1 entries (1 files):
- ijms-2038007-supplementary.pdf
